# Supplementary material for: Estimating the influence of dietary composition and management on nutrient intake and excretion and methane emission in different pig categories
Source: PLoS One. 2025 May 28;20(5):e0323024. doi: 10.1371/journal.pone.0323024 (PMC12119022; doi:10.1371/journal.pone.0323024)
Supplement: S1 Table — (ZIP) [file pone.0323024.s001.zip]

Archive with 5 entries (5 files):
- Supporting information_Table_5.docx
- Supporting information_Table_1.docx
- Supporting information_Table_2.docx
- Supporting information_Table_3.docx
- Supporting information_Table_4.docx
